# Supplementary material for: Artificial Intelligence-Based Risk Stratification in Obesity Care: From Diagnosis to Personalised Treatment Pathways
Source: Diagnostics (Basel). 2026 May 11;16(10):1461. doi: 10.3390/diagnostics16101461 (PMC13206304; doi:10.3390/diagnostics16101461)
Supplement: Supplementary file 1 [file diagnostics-16-01461-s001.zip]

Archive with 1 entries (1 files):
- diagnostics-4214470-supplementary.pdf
